# Supplementary material for: Capsazepine (CPZ) Inhibits TRPC6 Conductance and Is Protective in Adriamycin-Induced Nephropathy and Diabetic Glomerulopathy
Source: Cells. 2023 Jan 10;12(2):271. doi: 10.3390/cells12020271 (PMC9856956; doi:10.3390/cells12020271)
Supplement: Supplementary file 1 [file cells-12-00271-s001.zip]

Archive with 1 entries (1 files):
- cells-1986622-SI.pdf
